# Supplementary material for: Automated Multi-Peak Tracking Kymography (AMTraK): A Tool to Quantify Sub-Cellular Dynamics with Sub-Pixel Accuracy
Source: PLoS One. 2016 Dec 19;11(12):e0167620. doi: 10.1371/journal.pone.0167620 (PMC5167257; doi:10.1371/journal.pone.0167620)
Supplement: S1 Data — This provides the 2D image coordinates (X and Y) in pixel units, as indicated by the columns labels. (TXT) [file pone.0167620.s001.txt]

(X), (Y)
26.151	16.964
35.709	23.008
46.25	26.944
