# Supplementary material for: Automated Multi-Peak Tracking Kymography (AMTraK): A Tool to Quantify Sub-Cellular Dynamics with Sub-Pixel Accuracy
Source: PLoS One. 2016 Dec 19;11(12):e0167620. doi: 10.1371/journal.pone.0167620 (PMC5167257; doi:10.1371/journal.pone.0167620)
Supplement: S2 Data — It reports in a column-wise manner the track number, time over which it is tracked (in user-provided units), speed, net-velocity (displacement/time), tortuosity (displacement/path-length), average of instantaneous velocity and the standard deviation of the average instantaneous velocity. All column headers are labeled for clarity. (TXT) [file pone.0167620.s002.txt]

Track, Time, Displacement, SignedDisp, Velocity, SignedVel, CumulativeTime
1	2	0.264	0.264	0.132	0.132	2
1	2	0.264	0.264	0.132	0.132	4
1	2	0.264	0.264	0.132	0.132	6
1	2	0	0	0	0	8
1	2	0.792	-0.792	0.396	-0.396	10
1	2	0	0	0	0	12
1	2	0.264	0.264	0.132	0.132	14
1	2	0	0	0	0	16
1	2	0.792	0.792	0.396	0.396	18
1	2	0	0	0	0	20
1	2	0.264	0.264	0.132	0.132	22
1	2	0	0	0	0	24
1	2	0	0	0	0	26
1	2	0	0	0	0	28
1	2	0.264	0.264	0.132	0.132	30
1	2	0	0	0	0	32
1	2	0.264	0.264	0.132	0.132	34
1	2	0	0	0	0	36
1	2	0	0	0	0	38
1	2	0.264	0.264	0.132	0.132	40
1	2	0.264	0.264	0.132	0.132	42
1	2	0	0	0	0	44
2	2	1.056	-1.056	0.528	-0.528	2
2	2	0	0	0	0	4
2	2	0.264	0.264	0.132	0.132	6
2	2	0	0	0	0	8
2	2	0.264	-0.264	0.132	-0.132	10
2	2	0.264	0.264	0.132	0.132	12
2	2	0	0	0	0	14
2	2	0	0	0	0	16
2	2	0	0	0	0	18
2	2	0.264	0.264	0.132	0.132	20
2	2	0.264	-0.264	0.132	-0.132	22
2	2	0	0	0	0	24
2	2	0	0	0	0	26
2	2	0	0	0	0	28
