# Supplementary material for: Automated Multi-Peak Tracking Kymography (AMTraK): A Tool to Quantify Sub-Cellular Dynamics with Sub-Pixel Accuracy
Source: PLoS One. 2016 Dec 19;11(12):e0167620. doi: 10.1371/journal.pone.0167620 (PMC5167257; doi:10.1371/journal.pone.0167620)
Supplement: S3 Data — All column headers are labeled for clarity. (TXT) [file pone.0167620.s003.txt]

Track, Time, Displacement, Speed, NetVelocity, Tortuosity, MeanInstvel, SDInstvel
1	44	3.96	0.09	0.054	0.6	0.09	0.11797
2	28	2.376	0.084857	0.028286	0.33333	0.084857	0.1428
