# Supplementary material for: Automated Multi-Peak Tracking Kymography (AMTraK): A Tool to Quantify Sub-Cellular Dynamics with Sub-Pixel Accuracy
Source: PLoS One. 2016 Dec 19;11(12):e0167620. doi: 10.1371/journal.pone.0167620 (PMC5167257; doi:10.1371/journal.pone.0167620)
Supplement: S4 Data — This provides the track number, position in distance from the origin (upper-left corner) in pixels, time-frame (frame number), normalized grey-value intensity (divided by the bit-depth of the image) and normalized time-frame (setting the first time-frame to 0). All column headers are labeled for clarity. (TXT) [file pone.0167620.s004.txt]

Track, (X), Time-frame(Y), Intensity, NormalizedTimeFrame
1	9	1	0.38824	0
1	10	2	0.4	2
1	11	3	0.55686	4
1	12	4	0.5451	6
1	12	5	0.52549	8
1	9	6	0.32549	10
1	9	7	0.32941	12
1	10	8	0.39216	14
1	10	9	0.3451	16
1	13	10	0.48235	18
1	13	11	0.40392	20
1	14	12	0.47843	22
1	14	13	0.42353	24
1	14	14	0.51373	26
1	14	15	0.29412	28
1	15	16	0.39216	30
1	15	17	0.56471	32
1	16	18	0.4	34
1	16	19	0.47843	36
1	16	20	0.38039	38
1	17	21	0.35294	40
1	18	22	0.45882	42
1	18	23	0.37255	44
2	10	9	0.3451	0
2	6	10	0.4549	2
2	6	11	0.55686	4
2	7	12	0.39216	6
2	7	13	0.41569	8
2	6	14	0.36078	10
2	7	15	0.39216	12
2	7	16	0.29804	14
2	7	17	0.37647	16
2	7	18	0.39216	18
2	8	19	0.39216	20
2	7	20	0.36078	22
2	7	21	0.32549	24
2	7	22	0.35686	26
2	7	23	0.27451	28
