# Supplementary material for: Automated Multi-Peak Tracking Kymography (AMTraK): A Tool to Quantify Sub-Cellular Dynamics with Sub-Pixel Accuracy
Source: PLoS One. 2016 Dec 19;11(12):e0167620. doi: 10.1371/journal.pone.0167620 (PMC5167257; doi:10.1371/journal.pone.0167620)
Supplement: S5 Data — It contains the track-number that splits off from or joins another track, the 1D distance (from the origin at the left edge) and it’s time point both in terms of user-provided units. The column headers describe the variables. (TXT) [file pone.0167620.s005.txt]

Track_no., (X)-um, Time-min
2	2.64	18
