# Supplementary material for: Automated Multi-Peak Tracking Kymography (AMTraK): A Tool to Quantify Sub-Cellular Dynamics with Sub-Pixel Accuracy
Source: PLoS One. 2016 Dec 19;11(12):e0167620. doi: 10.1371/journal.pone.0167620 (PMC5167257; doi:10.1371/journal.pone.0167620)
Supplement: S6 Data — This includes the name and path of the input TIF image time-series, scaling factors (distance, time) and parameters for the detection, tracking and splitting-events. (TXT) [file pone.0167620.s006.txt]

Folder = C:\Users\DELL\Desktop\
Name of the time-series = C:\Users\DELL\Desktop\movie2_fl.tif
Start frame : End frame = 1:1:23
Distance unit = um
Time unit = min
Microscopy scaling factor = 0.264 um/pixel
Time interval between two frames = 2 min
LOI width = 1 pixel(s)
Peak detection method = Findpeaks
Peak search radius = 3
Minimum track length  = 2 peaks
Boolean to remove redundant tracks = 1
Splitting boolean = 1
omega1 = 5 Frames
omega2 = 5 Pixels
