# Supplementary material for: Automated Multi-Peak Tracking Kymography (AMTraK): A Tool to Quantify Sub-Cellular Dynamics with Sub-Pixel Accuracy
Source: PLoS One. 2016 Dec 19;11(12):e0167620. doi: 10.1371/journal.pone.0167620 (PMC5167257; doi:10.1371/journal.pone.0167620)
Supplement: S1 Video — Time-series of division and genome-segregation in E. coli MG1655 is followed (A) in fluorescence with nucleoids labeled by HupA-GFP (grey) and (B) DIC is used to follow cell morphology. Scale bar: 4 μm. Time indicated in minutes. (ZIP) [file pone.0167620.s010.zip]

Archive with 8 entries (5 files):
- S1_Video/
- S1_Video/Movie A.avi
- __MACOSX/
- __MACOSX/S1_Video/
- __MACOSX/S1_Video/._Movie A.avi
- S1_Video/Movie B.avi
- __MACOSX/S1_Video/._Movie B.avi
- __MACOSX/._S1_Video
